# Supplementary material for: Deciphering Winter Sprouting Potential of Erianthus procerus Derived Sugarcane Hybrids under Subtropical Climates
Source: Plants (Basel). 2024 Apr 3;13(7):1023. doi: 10.3390/plants13071023 (PMC11013679; doi:10.3390/plants13071023)
Supplement: Supplementary file 1 [file plants-13-01023-s001.zip]

Archive with 1 entries (1 files):
- plants-2801212-supplementary.pdf
